# Supplementary material for: HetFCM: functional co-module discovery by heterogeneous network co-clustering
Source: Nucleic Acids Res. 2023 Dec 13;52(3):e16. doi: 10.1093/nar/gkad1174 (PMC10853805; doi:10.1093/nar/gkad1174)
Supplement: gkad1174_supplemental_files [file gkad1174_supplemental_files.zip]

Archive with 2 entries (2 files):
- HetFCM_supl.pdf
- Supplementary materials.zip
